# Supplementary material for: In Vitro and In Silico Investigation of BCI Anticancer Properties and Its Potential for Chemotherapy-Combined Treatments
Source: Cancers (Basel). 2023 Sep 6;15(18):4442. doi: 10.3390/cancers15184442 (PMC10526149; doi:10.3390/cancers15184442)
Supplement: Supplementary file 1 [file cancers-15-04442-s001.zip]

Archive with 1 entries (1 files):
- cancers-2540884-supplementary.pdf
